# Supplementary material for: Hemagglutination Assay via Optical Density Characterization in 3D Microtrap Chips
Source: Biosensors (Basel). 2023 Jul 14;13(7):733. doi: 10.3390/bios13070733 (PMC10377501; doi:10.3390/bios13070733)
Supplement: Supplementary file 1 [file biosensors-13-00733-s001.zip]

Archive with 2 entries (2 files):
- Supplementary Movie S1.mp4
- supplementary S2.pdf
